# Supplementary material for: Cross-modal perception of human emotion in domestic horses (Equus caballus)
Source: Sci Rep. 2018 Jun 21;8:8660. doi: 10.1038/s41598-018-26892-6 (PMC6013457; doi:10.1038/s41598-018-26892-6)
Supplement: Supplementary file 2 — Dataset [file 41598_2018_26892_MOESM2_ESM.xlsx]

## Sheet: Dataset
	Name	sex	place	Experimenter2	familiarity	congruency	emotional value of facial expression	emotional value of voice	total looking time	response latency	heart rate differences
	Astral	gelding	The University of Tokyo	2	caretaker	congruent	positive	positive	95	140	2
	Astral	gelding	The University of Tokyo	2	caretaker	congruent	negative	negative	440	10	-0.866667
	Astral	gelding	The University of Tokyo	3	caretaker	incongruent	positive	negative	233	18	-1.8
	Astral	gelding	The University of Tokyo	2	caretaker	incongruent	negative	positive	135	65	5.06667
	Astral	gelding	The University of Tokyo	5	stranger	congruent	positive	positive	114	30	-2.2
	Astral	gelding	The University of Tokyo	4	stranger	congruent	negative	negative	310	10	-1.2
	Astral	gelding	The University of Tokyo	1	stranger	incongruent	positive	negative	435	15	0.8
	Astral	gelding	The University of Tokyo	5	stranger	incongruent	negative	positive	282	10	2.6
	Ichigo	female	The University of Tokyo	3	caretaker	congruent	positive	positive	80	359	1.26667
	Ichigo	female	The University of Tokyo	5	caretaker	congruent	negative	negative	314	6	-0.666667
	Ichigo	female	The University of Tokyo	5	caretaker	incongruent	positive	negative	320	8	-2.26667
	Ichigo	female	The University of Tokyo	2	caretaker	incongruent	negative	positive	187	97	-0.333333
	Ichigo	female	The University of Tokyo	2	stranger	congruent	positive	positive	299	26	0.4
	Ichigo	female	The University of Tokyo	1	stranger	congruent	negative	negative	439	11	-1.46667
	Ichigo	female	The University of Tokyo	4	stranger	incongruent	positive	negative	213	21	-1.26667
	Ichigo	female	The University of Tokyo	2	stranger	incongruent	negative	positive	445	5	-1
	Crown	gelding	The University of Tokyo	3	caretaker	congruent	positive	positive	360	31	1.53333
	Crown	gelding	The University of Tokyo	1	caretaker	congruent	negative	negative	440	10	4.30769
	Crown	gelding	The University of Tokyo	5	caretaker	incongruent	positive	negative	NA	NA	NA
	Crown	gelding	The University of Tokyo	2	caretaker	incongruent	negative	positive	241	9	1.4
	Crown	gelding	The University of Tokyo	4	stranger	congruent	positive	positive	NA	NA	NA
	Crown	gelding	The University of Tokyo	5	stranger	congruent	negative	negative	442	8	1.26667
	Crown	gelding	The University of Tokyo	2	stranger	incongruent	positive	negative	27	1	-0.533333
	Crown	gelding	The University of Tokyo	2	stranger	incongruent	negative	positive	374	12	0
	Smart Chorus	gelding	The University of Tokyo	2	caretaker	congruent	positive	positive	NA	NA	NA
	Smart Chorus	gelding	The University of Tokyo	2	caretaker	congruent	negative	negative	0	450	0.666667
	Smart Chorus	gelding	The University of Tokyo	5	caretaker	incongruent	positive	negative	440	10	-1.06667
	Smart Chorus	gelding	The University of Tokyo	2	caretaker	incongruent	negative	positive	NA	NA	NA
	Smart Chorus	gelding	The University of Tokyo	3	stranger	congruent	positive	positive	0	450	47.2667
	Smart Chorus	gelding	The University of Tokyo	4	stranger	congruent	negative	negative	NA	NA	NA
	Smart Chorus	gelding	The University of Tokyo	1	stranger	incongruent	positive	negative	0	450	-1.33333
	Smart Chorus	gelding	The University of Tokyo	5	stranger	incongruent	negative	positive	443	7	-0.6
	Ceres	gelding	The University of Tokyo	5	caretaker	congruent	positive	positive	123	327	-11.5333
	Ceres	gelding	The University of Tokyo	5	caretaker	congruent	negative	negative	447	3	0.133333
	Ceres	gelding	The University of Tokyo	2	caretaker	incongruent	positive	negative	442	8	-2.46667
	Ceres	gelding	The University of Tokyo	5	caretaker	incongruent	negative	positive	443	7	0
	Ceres	gelding	The University of Tokyo	2	stranger	congruent	positive	positive	394	56	1.53333
	Ceres	gelding	The University of Tokyo	3	stranger	congruent	negative	negative	321	129	-1.53333
	Ceres	gelding	The University of Tokyo	2	stranger	incongruent	positive	negative	240	15	-0.384615
	Ceres	gelding	The University of Tokyo	4	stranger	incongruent	negative	positive	444	6	-0.4
	Turf Dragon	gelding	The University of Tokyo	3	caretaker	congruent	positive	positive	198	10	0.466667
	Turf Dragon	gelding	The University of Tokyo	2	caretaker	congruent	negative	negative	90	359	-4.33333
	Turf Dragon	gelding	The University of Tokyo	5	caretaker	incongruent	positive	negative	436	14	0.333333
	Turf Dragon	gelding	The University of Tokyo	4	caretaker	incongruent	negative	positive	NA	NA	NA
	Turf Dragon	gelding	The University of Tokyo	5	stranger	congruent	positive	positive	449	1	-3.4
	Turf Dragon	gelding	The University of Tokyo	5	stranger	congruent	negative	negative	437	13	-1.13333
	Turf Dragon	gelding	The University of Tokyo	2	stranger	incongruent	positive	negative	141	67	-0.533333
	Turf Dragon	gelding	The University of Tokyo	2	stranger	incongruent	negative	positive	444	6	2
	Heart Rock	gelding	The University of Tokyo	2	caretaker	congruent	positive	positive	196	254	1.46667
	Heart Rock	gelding	The University of Tokyo	5	caretaker	congruent	negative	negative	445	5	-0.533333
	Heart Rock	gelding	The University of Tokyo	3	caretaker	incongruent	positive	negative	367	1	-0.6
	Heart Rock	gelding	The University of Tokyo	4	caretaker	incongruent	negative	positive	437	13	0.666667
	Heart Rock	gelding	The University of Tokyo	2	stranger	congruent	positive	positive	NA	NA	NA
	Heart Rock	gelding	The University of Tokyo	2	stranger	congruent	negative	negative	0	450	1.66667
	Heart Rock	gelding	The University of Tokyo	5	stranger	incongruent	positive	negative	442	8	0
	Heart Rock	gelding	The University of Tokyo	5	stranger	incongruent	negative	positive	431	19	-0.0666667
	Mulberry	gelding	The University of Tokyo	5	caretaker	congruent	positive	positive	159	28	0.533333
	Mulberry	gelding	The University of Tokyo	2	caretaker	congruent	negative	negative	0	4	-1
	Mulberry	gelding	The University of Tokyo	5	caretaker	incongruent	positive	negative	443	7	0
	Mulberry	gelding	The University of Tokyo	2	caretaker	incongruent	negative	positive	261	189	-0.0666667
	Mulberry	gelding	The University of Tokyo	2	stranger	congruent	positive	positive	305	145	-2.13333
	Mulberry	gelding	The University of Tokyo	4	stranger	congruent	negative	negative	445	5	0
	Mulberry	gelding	The University of Tokyo	5	stranger	incongruent	positive	negative	446	4	0
	Mulberry	gelding	The University of Tokyo	3	stranger	incongruent	negative	positive	NA	NA	NA
	La Finesse	gelding	The University of Tokyo	1	caretaker	congruent	positive	positive	443	7	-3.2
	La Finesse	gelding	The University of Tokyo	5	caretaker	congruent	negative	negative	446	4	0
	La Finesse	gelding	The University of Tokyo	4	caretaker	incongruent	positive	negative	444	6	0.8
	La Finesse	gelding	The University of Tokyo	3	caretaker	incongruent	negative	positive	447	3	0.8
	La Finesse	gelding	The University of Tokyo	2	stranger	congruent	positive	positive	389	32	-1.33333
	La Finesse	gelding	The University of Tokyo	5	stranger	congruent	negative	negative	441	9	0
	La Finesse	gelding	The University of Tokyo	2	stranger	incongruent	positive	negative	441	9	-0.0666667
	La Finesse	gelding	The University of Tokyo	2	stranger	incongruent	negative	positive	50	97	0.0666667
	Achieve	gelding	Tokyo University of Agriculture and Technology	8	caretaker	congruent	positive	positive	442	8	1.26667
	Achieve	gelding	Tokyo University of Agriculture and Technology	8	caretaker	congruent	negative	negative	424	26	-0.933333
	Achieve	gelding	Tokyo University of Agriculture and Technology	8	caretaker	incongruent	positive	negative	135	18	0.333333
	Achieve	gelding	Tokyo University of Agriculture and Technology	8	caretaker	incongruent	negative	positive	265	29	1.2
	Achieve	gelding	Tokyo University of Agriculture and Technology	8	stranger	congruent	positive	positive	160	76	0.133333
	Achieve	gelding	Tokyo University of Agriculture and Technology	8	stranger	congruent	negative	negative	313	15	-0.866667
	Achieve	gelding	Tokyo University of Agriculture and Technology	8	stranger	incongruent	positive	negative	230	7	-0.2
	Achieve	gelding	Tokyo University of Agriculture and Technology	8	stranger	incongruent	negative	positive	435	15	2.46667
	Sankyukyuoh	gelding	Tokyo University of Agriculture and Technology	8	caretaker	congruent	positive	positive	NA	NA	NA
	Sankyukyuoh	gelding	Tokyo University of Agriculture and Technology	8	caretaker	congruent	negative	negative	213	13	0.466667
	Sankyukyuoh	gelding	Tokyo University of Agriculture and Technology	8	caretaker	incongruent	positive	negative	424	26	-0.733333
	Sankyukyuoh	gelding	Tokyo University of Agriculture and Technology	8	caretaker	incongruent	negative	positive	240	15	1.86667
	Sankyukyuoh	gelding	Tokyo University of Agriculture and Technology	8	stranger	congruent	positive	positive	409	19	0.266667
	Sankyukyuoh	gelding	Tokyo University of Agriculture and Technology	8	stranger	congruent	negative	negative	449	1	-1.2
	Sankyukyuoh	gelding	Tokyo University of Agriculture and Technology	8	stranger	incongruent	positive	negative	202	8	-0.666667
	Sankyukyuoh	gelding	Tokyo University of Agriculture and Technology	6	stranger	incongruent	negative	positive	445	5	0
	Goal	gelding	Tokyo University of Agriculture and Technology	8	caretaker	congruent	positive	positive	429	21	-1.53333
	Goal	gelding	Tokyo University of Agriculture and Technology	8	caretaker	congruent	negative	negative	431	19	-1.6
	Goal	gelding	Tokyo University of Agriculture and Technology	7	caretaker	incongruent	positive	negative	388	13	-1.33333
	Goal	gelding	Tokyo University of Agriculture and Technology	8	caretaker	incongruent	negative	positive	423	27	0.666667
	Goal	gelding	Tokyo University of Agriculture and Technology	8	stranger	congruent	positive	positive	446	4	-0.8
	Goal	gelding	Tokyo University of Agriculture and Technology	8	stranger	congruent	negative	negative	440	10	0.2
	Goal	gelding	Tokyo University of Agriculture and Technology	8	stranger	incongruent	positive	negative	437	1	2.26667
	Goal	gelding	Tokyo University of Agriculture and Technology	8	stranger	incongruent	negative	positive	440	10	1.06667
	Sunny Wind	gelding	Tokyo University of Agriculture and Technology	8	caretaker	congruent	positive	positive	339	45	-1.2
	Sunny Wind	gelding	Tokyo University of Agriculture and Technology	8	caretaker	congruent	negative	negative	361	18	0.333333
	Sunny Wind	gelding	Tokyo University of Agriculture and Technology	8	caretaker	incongruent	positive	negative	433	17	-0.733333
	Sunny Wind	gelding	Tokyo University of Agriculture and Technology	8	caretaker	incongruent	negative	positive	205	51	0.405128
	Sunny Wind	gelding	Tokyo University of Agriculture and Technology	8	stranger	congruent	positive	positive	136	14	0.8
	Sunny Wind	gelding	Tokyo University of Agriculture and Technology	8	stranger	congruent	negative	negative	238	17	-0.2
	Sunny Wind	gelding	Tokyo University of Agriculture and Technology	8	stranger	incongruent	positive	negative	266	20	2.2
	Sunny Wind	gelding	Tokyo University of Agriculture and Technology	8	stranger	incongruent	negative	positive	189	20	2.53333
	Jack	gelding	Tokyo University of Agriculture and Technology	8	caretaker	congruent	positive	positive	0	450	-2.66667
	Jack	gelding	Tokyo University of Agriculture and Technology	8	caretaker	congruent	negative	negative	0	450	-3.53333
	Jack	gelding	Tokyo University of Agriculture and Technology	7	caretaker	incongruent	positive	negative	181	32	-4.73333
	Jack	gelding	Tokyo University of Agriculture and Technology	8	caretaker	incongruent	negative	positive	440	10	-2.6
	Jack	gelding	Tokyo University of Agriculture and Technology	8	stranger	congruent	positive	positive	NA	NA	NA
	Jack	gelding	Tokyo University of Agriculture and Technology	8	stranger	congruent	negative	negative	327	19	6.53333
	Jack	gelding	Tokyo University of Agriculture and Technology	8	stranger	incongruent	positive	negative	0	450	-2.86667
	Jack	gelding	Tokyo University of Agriculture and Technology	8	stranger	incongruent	negative	positive	372	8	-0.733333
	Star Light	gelding	Tokyo University of Agriculture and Technology	8	caretaker	congruent	positive	positive	137	32	-0.266667
	Star Light	gelding	Tokyo University of Agriculture and Technology	7	caretaker	congruent	negative	negative	246	18	13.7333
	Star Light	gelding	Tokyo University of Agriculture and Technology	8	caretaker	incongruent	positive	negative	444	6	0
	Star Light	gelding	Tokyo University of Agriculture and Technology	8	caretaker	incongruent	negative	positive	318	17	-1.46667
	Star Light	gelding	Tokyo University of Agriculture and Technology	8	stranger	congruent	positive	positive	386	11	4.2
	Star Light	gelding	Tokyo University of Agriculture and Technology	8	stranger	congruent	negative	negative	441	9	0.866667
	Star Light	gelding	Tokyo University of Agriculture and Technology	6	stranger	incongruent	positive	negative	333	14	11.8
	Star Light	gelding	Tokyo University of Agriculture and Technology	8	stranger	incongruent	negative	positive	272	22	-0.933333
	Lord Dilong	gelding	Tokyo University of Agriculture and Technology	8	caretaker	congruent	positive	positive	383	12	-0.533333
	Lord Dilong	gelding	Tokyo University of Agriculture and Technology	8	caretaker	congruent	negative	negative	197	17	0.333333
	Lord Dilong	gelding	Tokyo University of Agriculture and Technology	8	caretaker	incongruent	positive	negative	414	36	0.666667
	Lord Dilong	gelding	Tokyo University of Agriculture and Technology	8	caretaker	incongruent	negative	positive	370	7	0.466667
	Lord Dilong	gelding	Tokyo University of Agriculture and Technology	8	stranger	congruent	positive	positive	185	209	0.466667
	Lord Dilong	gelding	Tokyo University of Agriculture and Technology	8	stranger	congruent	negative	negative	386	64	-1.73333
	Lord Dilong	gelding	Tokyo University of Agriculture and Technology	8	stranger	incongruent	positive	negative	447	3	-0.133333
	Lord Dilong	gelding	Tokyo University of Agriculture and Technology	8	stranger	incongruent	negative	positive	433	17	0.133333
	Dragon	gelding	Tokyo University of Agriculture and Technology	8	caretaker	congruent	positive	positive	0	450	-0.866667
	Dragon	gelding	Tokyo University of Agriculture and Technology	8	caretaker	congruent	negative	negative	0	450	-0.666667
	Dragon	gelding	Tokyo University of Agriculture and Technology	7	caretaker	incongruent	positive	negative	398	52	-2.53333
	Dragon	gelding	Tokyo University of Agriculture and Technology	8	caretaker	incongruent	negative	positive	0	450	0.333333
	Dragon	gelding	Tokyo University of Agriculture and Technology	8	stranger	congruent	positive	positive	25	28	-2.26667
	Dragon	gelding	Tokyo University of Agriculture and Technology	8	stranger	congruent	negative	negative	0	450	-0.133333
	Dragon	gelding	Tokyo University of Agriculture and Technology	8	stranger	incongruent	positive	negative	38	64	-6.13333
	Dragon	gelding	Tokyo University of Agriculture and Technology	8	stranger	incongruent	negative	positive	213	17	-2.73333
	Rattlesnake	gelding	Tokyo University of Agriculture and Technology	8	caretaker	congruent	positive	positive	0	450	0.395238
	Rattlesnake	gelding	Tokyo University of Agriculture and Technology	8	caretaker	congruent	negative	negative	NA	NA	NA
	Rattlesnake	gelding	Tokyo University of Agriculture and Technology	8	caretaker	incongruent	positive	negative	89	12	-5.06667
	Rattlesnake	gelding	Tokyo University of Agriculture and Technology	7	caretaker	incongruent	negative	positive	367	10	0.6
	Rattlesnake	gelding	Tokyo University of Agriculture and Technology	8	stranger	congruent	positive	positive	348	1	0.733333
	Rattlesnake	gelding	Tokyo University of Agriculture and Technology	8	stranger	congruent	negative	negative	75	54	0.466667
	Rattlesnake	gelding	Tokyo University of Agriculture and Technology	8	stranger	incongruent	positive	negative	305	7	0
	Rattlesnake	gelding	Tokyo University of Agriculture and Technology	8	stranger	incongruent	negative	positive	343	107	0.133333
	Mine	gelding	Tokyo University of Agriculture and Technology	8	caretaker	congruent	positive	positive	434	16	0
	Mine	gelding	Tokyo University of Agriculture and Technology	8	caretaker	congruent	negative	negative	332	5	0.533333
	Mine	gelding	Tokyo University of Agriculture and Technology	8	caretaker	incongruent	positive	negative	233	37	1
	Mine	gelding	Tokyo University of Agriculture and Technology	8	caretaker	incongruent	negative	positive	344	19	-25.6
	Mine	gelding	Tokyo University of Agriculture and Technology	8	stranger	congruent	positive	positive	254	148	-0.295238
	Mine	gelding	Tokyo University of Agriculture and Technology	8	stranger	congruent	negative	negative	370	52	0.397695
	Mine	gelding	Tokyo University of Agriculture and Technology	8	stranger	incongruent	positive	negative	144	51	-1.06667
	Mine	gelding	Tokyo University of Agriculture and Technology	8	stranger	incongruent	negative	positive	449	1	2.22381
									NA: 11 trials were excluded from the analysis because participant horses did not look at visual stimuli or because stimuli were not displayed well due to the bad condition of the PC.
